# Supplementary material for: Carotenoid Composition of Telekia speciosa
Source: Plants (Basel). 2023 Dec 8;12(24):4116. doi: 10.3390/plants12244116 (PMC10747434; doi:10.3390/plants12244116)
Supplement: Supplementary file 1 [file plants-12-04116-s001.zip]

Archive with 1 entries (1 files):
- plants-2737711-supplementary.pdf
